# Supplementary material for: Adipocyte-Derived Extracellular Vesicles Endow Melanoma Cells with Stem-like Traits via PGC-1α–Mediated Mitochondrial Reprogramming
Source: Antioxidants (Basel). 2026 Mar 6;15(3):333. doi: 10.3390/antiox15030333 (PMC13024706; doi:10.3390/antiox15030333)
Supplement: Supplementary file 1 [file antioxidants-15-00333-s001.zip]

Archive with 1 entries (1 files):
- antioxidants-4120699-supplementary.pdf
